# Supplementary material for: Development of a computational fluid dynamic model to investigate the hemodynamic impact of REBOA
Source: Front Physiol. 2022 Oct 13;13:1005073. doi: 10.3389/fphys.2022.1005073 (PMC9606623; doi:10.3389/fphys.2022.1005073)
Supplement: Supplementary file 1 [file Presentation1.ZIP]

Archive with 10 entries (9 files):
- Supplemental Videos_revised/
- __MACOSX/._Supplemental Videos_revised
- Supplemental Videos_revised/Supplemental Video 3_f-REBOA.pptx
- __MACOSX/Supplemental Videos_revised/._Supplemental Video 3_f-REBOA.pptx
- Supplemental Videos_revised/Supplemental Video 4_p-REBOA.pptx
- __MACOSX/Supplemental Videos_revised/._Supplemental Video 4_p-REBOA.pptx
- Supplemental Videos_revised/Supplemental Video 2_Hemorrhage.pptx
- __MACOSX/Supplemental Videos_revised/._Supplemental Video 2_Hemorrhage.pptx
- Supplemental Videos_revised/Supplemental Video 1_Baseline.pptx
- __MACOSX/Supplemental Videos_revised/._Supplemental Video 1_Baseline.pptx
